# Supplementary material for: Super Annigeri 1 and improved JG 74: two Fusarium wilt-resistant introgression lines developed using marker-assisted backcrossing approach in chickpea (Cicer arietinum L.)
Source: Mol Breed. 2018 Dec 28;39(1):2. doi: 10.1007/s11032-018-0908-9 (PMC6308216; doi:10.1007/s11032-018-0908-9)
Supplement: Supplementary file 3 — Details of foreground markers and their physical positions on chickpea genome (XLSX 12 kb) [file 11032_2018_908_MOESM3_ESM.xlsx]

## Sheet: primers_out
Table S1. Details of markers and their physical postions on chickpea genome used for foreground selection
Marker	Sequence	Reference of the markers	Physical mapping position in genome			Reference of physical position
			Pseudomolecule	Start (bp)	End(bp)
TA59	F: ATCTAAAGAGAAATCAAAATTGTCGAA	Sharma and Muehlbauer (2005)	Ca2	23029043	23029069	Varshney et al. 2013a
	R: GCAAATGTGAAGCATGTATAGATAAAG		Ca2	23029285	23029259	Varshney et al. 2013a
TA27	R: GATAAAATCATTATTGGGTGTCCTTT	Sharma and Muehlbauer (2005)	Ca2	17196535	17196510	Varshney et al. 2013a
	R: TTCAAATAATCTTTCATCAGTCAAATG		Ca2	17196296	17196322	Varshney et al. 2013a
TR19	F: TCAGTATCACGTGTAATTCGT	Sharma and Muehlbauer (2005)	Ca2	27187236	27187256	Varshney et al. 2013a
	R: CATGAACATCAAGTTCTCCA		Ca2	27187435	27187416	Varshney et al. 2013a
GA16	F: CACCTCGTACCATGGTTTCTG	Sharma and Muehlbauer (2005)	Ca2	34747739	34747719	Varshney et al. 2013a
	R: TAAATTTCATCCTCTCCGGC		Ca2	34747499	34747518	Varshney et al. 2013a
TA96	F: TGTTTTGGAGAAGAGTGATTC	Sharma and Muehlbauer (2005)	Ca2	32438845	32438868	ICRISAT unpublished
	R: TGTGCATGCAAATTCTTACT		Ca2	32439060	32439082	ICRISAT unpublished
			24
